# Supplementary material for: Chemical Recycling of PET Using Catalysts from Layered Double Hydroxides: Effect of Synthesis Method and Mg-Fe Biocompatible Metals
Source: Polymers (Basel). 2023 Aug 2;15(15):3274. doi: 10.3390/polym15153274 (PMC10422272; doi:10.3390/polym15153274)
Supplement: Supplementary file 1 [file polymers-15-03274-s001.zip]

Archive with 1 entries (1 files):
- polymers-2506615-supplementary.pdf
